# Supplementary material for: Whole transcriptome analysis of canine pheochromocytoma and paraganglioma
Source: Front Vet Sci. 2023 Aug 24;10:1155804. doi: 10.3389/fvets.2023.1155804 (PMC10484483; doi:10.3389/fvets.2023.1155804)
Supplement: Supplementary file 2 [file Table_1.XLSX]

## Sheet: Blad1
Patient	Breed	Age (years)	Sex	Increased plasma/urinary metanephrines	Tumor location	Maximum tumor diameter	Vascular invasion/tumor thrombus	Signs of metastasic disease at moment of diagnosis	Surgical resection	Ki67 score (%)	Time until death / censoring (days)	PPGL classification
PPGL 1	Crossbreed	13	FN	N/A	Abdominal PGL	1.8 cm (CT)	No	Possible (enlarged abdominal lymph node; no cytology performed)	Yes	24.5	N/A	Group 1
PPGL 2	Labradoodle	2	ME	Yes	Unilateral PCC (L)	>10 cm (US)	N/A	Yes	No	33.4	30	Group 1
PPGL 3	Pug	11	ME	Yes	Unilateral PCC (R)	0.9 cm (CT)	Yes (CVC)	No *	Yes	9.1	880	Group 1
PPGL 4	Irish Softcoated Wheaten Terrier	14	FN	Yes	Unilateral PCC (L)	3.2 cm (US)	Yes (CVC)	No **	No	10.4	1215	Group 1
PPGL 5	Galgo Espanol	8	FN	No	Unilateral PCC (L)	5 cm (CT)	Yes (CVC + renal vein)	No *	Yes	27.0	2	Group 1
PPGL 6	German Shepherd	10	ME	No	Unilateral PCC (R)	10 cm (CT)	Yes (CVC + renal vein)	Possible (enlarged abdominal lymph nodes; no cytology performed)	No	19.9	45	Group 1
PPGL 7	Yorkshire Terrier	12	MN	Yes	Unilateral PCC (L)	3.5 cm (CT)	Yes (CVC + renal vein)	No *	No	15.8	75	Group 1
PPGL 8	Crossbreed	N/A	MN	N/A	Unilateral PCC	2.5 cm (pathology report)	N/A	N/A	Yes	11.8	1335	Group 2
PPGL 9	Crossbreed	11	MN	Yes	Unilateral PCC (L)	1.1 cm (CT)	No	No *	Yes	10.3	515	Group 2
PPGL 10	Jack Russell Terrier	13	MN	N/A	Unilateral PCC (L)	1.65 cm (CT)	No	No *	Yes	9.2	2	Group 2
PPGL 11	Cairn Terrier	13	FN	N/A	Bilateral PCC	R: 4.7 cm (US), L: 1.7 cm (US)	Yes (CVC)	No ***	No	11.4	1	Group 2
PPGL 12	Crossbreed	N/A	F	N/A	Unilateral PCC	1.5 cm (pathology report)	N/A	N/A	Yes	2.1	1245	Group 2
PPGL 13	Shih Tsu	7	ME	Yes	Bilateral PCC	R: 2.5 cm (CT), L: 2.6 cm (US)	No	No ****	Yes	6.0	2825	Group 2
PPGL 14	Chinese Crested	11	MN	N/A	Unilateral PCC (R)	2.3 cm (CT)	No	No *	Yes	10.1	1060	Group 2
PPGL 15	Pug	8	FN	Yes	Unilateral PCC (L)	1.6 cm (CT)	Yes (phrenicoabdominal vein)	No *	Yes	15.1	455	Group 2
PPGL 16	Staffordshire Bullterrier	10	FN	Yes	Unilateral PCC (L)	4.0 cm (CT)	No	No *	Yes	18.7	605	Group 2
PPGL 17	Jack Russell Terrier	12	FN	Yes	Unilateral PCC (R)	3.5 cm (US)	Yes (CVC)	No *****	Yes	19.2	730	Group 2
PPGL 18	Rhodesian Ridgeback	12	MN	Yes	Unilateral PCC (L)	2.9 cm (CT)	Yes (renal vein)	No *	Yes	11.7	395	Group 2
PPGL 19	Jack Russell Terrier	8	MN	No	Unilateral PCC (R)	3.3 cm (CT)	Yes (CVC)	No *	Yes	3.5	1215	Group 2
N/A, not available; CT, computed tomography; CVC, caudal vena cava; F, female; FN, female neutered; L, left; ME, male entire; MN, male neutered; PCC, pheochromocytoma; PGL, paraganglioma; R, right; US, ultrasound
* based on CT imaging of thorax and abdomen
** based on CT imaging of thorax and abdomen and cytology of abnormalities
*** based on thoracic radiographs and abdominal ultrasound
**** based on necropsy findings
***** based on abdominal ultrasound
