# Supplementary material for: Whole transcriptome analysis of canine pheochromocytoma and paraganglioma
Source: Front Vet Sci. 2023 Aug 24;10:1155804. doi: 10.3389/fvets.2023.1155804 (PMC10484483; doi:10.3389/fvets.2023.1155804)
Supplement: Supplementary file 3 [file Table_2.XLSX]

## Sheet: Blad1
Ensembl ID	Gene symbol	Gene name	Log2 fold change	FDR P value
ENSCAFG00000002331	GFRAL	GDNF Family Receptor Alpha Like	9.39275	0.0326486
ENSCAFG00000031026	FOXI3	Forkhead Box I3	9.30954	0.00668254
ENSCAFG00000008725	ADRA1A	Adrenoceptor Alpha 1A	7.77648	0.00118013
ENSCAFG00000006073	POSTN	Periostin	7.44272	0.000786456
ENSCAFG00000029224	HBM	Hemoglobin Subunit Mu	7.42927	0.0030579
ENSCAFG00000008353	SFRP2	Secreted Frizzled Related Protein 2	7.10446	0.0193782
ENSCAFG00000043037	#N/A	#N/A	7.01113	0.00785715
ENSCAFG00000017261	MEGF11	Multiple EGF Like Domains 11	6.97947	0.000786456
ENSCAFG00000049535	#N/A	#N/A	6.85025	0.00560339
ENSCAFG00000014218	NCAN	Neurocan	6.77912	0.00880917
ENSCAFG00000011198	ST8SIA2	ST8 Alpha-N-Acetyl-Neuraminide Alpha-2,8-Sialyltransferase 2	6.76389	0.00131553
ENSCAFG00000018461	TMEM255A	Transmembrane Protein 255A	6.35423	0.00121475
ENSCAFG00000024720	#N/A	#N/A	6.13282	0.0396308
ENSCAFG00000046771	#N/A	#N/A	5.95821	0.0400386
ENSCAFG00000002733	IL6	Interleukin 6	5.90001	0.0344816
ENSCAFG00000004969	KLHL1	Kelch Like Family Member 1	5.81803	0.0284095
ENSCAFG00000016691	ANGPTL7	Angiopoietin Like 7	5.78131	0.00755092
ENSCAFG00000034599	#N/A	#N/A	5.77637	0.019032
ENSCAFG00000048477	#N/A	#N/A	5.76382	0.00415926
ENSCAFG00000012334	CABP7	Calcium Binding Protein 7	5.74192	0.00602461
ENSCAFG00000018352	ASIC2	Acid Sensing Ion Channel Subunit 2	5.69866	0.000786456
ENSCAFG00000018854	SEZ6	Seizure Related 6 Homolog	5.65141	0.000786456
ENSCAFG00000008936	SPOCK3	SPARC (Osteonectin), Cwcv And Kazal Like Domains Proteoglycan 3	5.51868	0.0240894
ENSCAFG00000019177	SLC1A7	Solute Carrier Family 1 Member 7	5.45836	0.00880917
ENSCAFG00000029139	SCN11A	Sodium Voltage-Gated Channel Alpha Subunit 11	5.38907	0.00169196
ENSCAFG00000010772	GAL	Galanin and GMAP Prepropeptide	5.33573	0.0216194
ENSCAFG00000012923	DSCAML1	DS Cell Adhesion Molecule Like 1	5.21489	0.0400386
ENSCAFG00000013890	DRD2	Dopamine Receptor D2	5.18611	0.00121475
ENSCAFG00000002579	EDN2	Endothelin 2	5.16545	0.0216086
ENSCAFG00000014698	CRLF1	Cytokine Receptor Like Factor 1	5.1195	0.0119415
ENSCAFG00000048036	#N/A	#N/A	5.09102	0.0246225
ENSCAFG00000003333	GRIK3	Glutamate Ionotropic Receptor Kainate Type Subunit 3	5.05588	0.0157291
ENSCAFG00000001423	CPNE5	Copine 5	4.96252	0.0326486
ENSCAFG00000007324	ASCL1	Achaete-Scute Family bHLH Transcription Factor 1	4.94703	0.00206763
ENSCAFG00000005126	LCT	Lactase	4.91591	0.00150413
ENSCAFG00000012013	ANPEP	Alanyl Aminopeptidase, Membrane	4.91349	0.0175308
ENSCAFG00000006046	COL6A5	Collagen Type Vi Alpha 5 Chain	4.8916	0.0423514
ENSCAFG00000014040	CDCP1	CUB Domain Containing Protein 1	4.89019	0.0013579
ENSCAFG00000002854	IGLON5	IgLON Family Member 5	4.82034	0.0140399
ENSCAFG00000009570	DSP	Desmoplakin	4.78729	0.043966
ENSCAFG00000007012	SPIC	Spi-C Transcription Factor	4.75533	0.00366146
ENSCAFG00000004753	ARPP21	CAMP Regulated Phosphoprotein 21)	4.69194	0.0281873
ENSCAFG00000010382	APBA2	Amyloid Beta Protein Binding Family A Member 2	4.67543	0.00121475
ENSCAFG00000017552	S100A5	S100 Calcium-Binding Protein A5	4.63975	0.00271493
ENSCAFG00000023324	S100A12	S100 Calcium-Binding Protein A12	4.58561	0.0106475
ENSCAFG00000008779	ABCC8	ATP Binding Cassette Subfamily C Member 8	4.58088	0.00392655
ENSCAFG00000007276	HTR1A	5-Hydroxytryptamine Receptor 1a	4.5646	0.00536194
ENSCAFG00000040091	#N/A	#N/A	4.50399	0.0013579
ENSCAFG00000017829	CA4	Carbonic Anhydrase 4	4.50049	0.0140399
ENSCAFG00000010387	FAP	Fibroblast Activation Protein Alpha	4.49213	0.0033083
ENSCAFG00000009841	NKD1	NKD Inhibitor of WNT Signaling Pathway 1	4.45888	0.0030579
ENSCAFG00000013442	WNT3	Wnt Family Member 3	4.40243	0.000786456
ENSCAFG00000046241	#N/A	#N/A	4.395	0.0140399
ENSCAFG00000030440	CCN3	Cellular Communication Network Factor 3	4.36837	0.00497983
ENSCAFG00000023125	HTR6	5-Hydroxytryptamine Receptor 6	4.35708	0.000863433
ENSCAFG00000007379	CAMK4	Calcium/Calmodulin Dependent Protein Kinase IV	4.31077	0.00271493
ENSCAFG00000012169	SYTL1	Synaptotagmin Like 1	4.30241	0.000786456
ENSCAFG00000002768	IMPG1	Interphotoreceptor Matrix Proteoglycan 1	4.24532	0.00497983
ENSCAFG00000003369	PTN	Pleiotrophin	4.24487	0.0295607
ENSCAFG00000018381	ESM1	Endothelial Cell Specific Molecule 1	4.21473	0.000786456
ENSCAFG00000003354	VWC2	Von Willebrand Factor C Domain Containing 2	4.1971	0.0267684
ENSCAFG00000025133	FADS6	Fatty Acid Desaturase 6	4.17877	0.00844201
ENSCAFG00000030269	MFAP4	Microfibril Associated Protein 4	4.11292	0.00497983
ENSCAFG00000003167	BMPER	Bmp Binding Endothelial Regulator	4.11161	0.000801818
ENSCAFG00000000107	ALPK2	Alpha Kinase 2	4.11141	0.00345558
ENSCAFG00000006281	GALNT9	Polypeptide N-Acetylgalactosaminyltransferase 9	4.10625	0.0229638
ENSCAFG00000007635	CLSTN2	Calsyntenin 2	4.07036	0.00785715
ENSCAFG00000017082	WWC1	WW And C2 Domain Containing 1	4.06081	0.00150413
ENSCAFG00000007190	CLVS1	Clavesin 1	4.0045	0.005316
ENSCAFG00000032615	#N/A	#N/A	3.96539	0.00214286
ENSCAFG00000014332	EXPH5	Exophilin 5	3.96294	0.0134282
ENSCAFG00000011117	FABP3	Fatty Acid Binding Protein 3	3.94655	0.0140399
ENSCAFG00000000402	PPP1R14C	Protein Phosphatase 1 Regulatory Inhibitor Subunit 14c	3.94044	0.000863433
ENSCAFG00000007076	RET	Ret Proto-Onco, Rearranged During Transformation	3.93098	0.00271493
ENSCAFG00000005051	SCN5A	Sodium Voltage-Gated Channel Alpha Subunit 5	3.91998	0.00190444
ENSCAFG00000017120	CACNA1G	Calcium Voltage-Gated Channel Subunit Alpha1 G	3.8869	0.00169196
ENSCAFG00000013954	KIF18B	Kinesin Family Member 18b	3.8636	0.00150413
ENSCAFG00000019121	ANKRD24	Ankyrin Repeat Domain 24	3.84245	0.0380812
ENSCAFG00000005365	DGAT2	Diacylglycerol O-Acyltransferase 2	3.83068	0.00121475
ENSCAFG00000016616	IQGAP3	IQ Motif Containing Gtpase Activating Protein 3	3.83026	0.0013579
ENSCAFG00000010874	SULF2	Sulfatase 2	3.82321	0.000786456
ENSCAFG00000000685	MAPK12	Mitogen-Activated Protein Kinase 12	3.82321	0.0267684
ENSCAFG00000030087	#N/A	#N/A	3.81704	0.00232845
ENSCAFG00000009104	STC1	Stanniocalcin 1	3.80843	0.00271493
ENSCAFG00000001487	LGALS1	Galectin 1	3.79287	0.000786456
ENSCAFG00000015091	LGALS12	Galectin 12	3.77997	0.0193782
ENSCAFG00000016755	CRABP2	Cellular Retinoic Acid Binding Protein 2	3.77407	0.0216194
ENSCAFG00000007027	FFAR2	Free Fatty Acid Receptor 2	3.73865	0.0284095
ENSCAFG00000017018	COL1A1	Collagen Type I Alpha 1 Chain	3.73365	0.0157291
ENSCAFG00000018940	ADGRG4	Adhesion G Protein-Coupled Receptor G4	3.71412	0.0343041
ENSCAFG00000041364	NKAIN2	Sodium/Potassium Transporting ATPase Interacting 2	3.70697	0.0423514
ENSCAFG00000017372	ANKFN1	Ankyrin Repeat And Fibronectin Type III Domain Containing 1	3.70578	0.0274463
ENSCAFG00000000577	TIAM2	Tiam Rac1 Associated GEF 2	3.69177	0.000786456
ENSCAFG00000014844	RAP1GAP	RAP1 GTPase Activating Protein	3.67835	0.000786456
ENSCAFG00000032580	STUM	Stum, Mechanosensory Transduction Mediator Homolog	3.67735	0.00150413
ENSCAFG00000005607	SPTLC3	Serine Palmitoyltransferase Long Chain Base Subunit 3	3.66575	0.043966
ENSCAFG00000029470	#N/A	#N/A	3.65342	0.0256671
ENSCAFG00000002037	PLA2G7	Phospholipase A2 Group VII	3.65216	0.00232845
ENSCAFG00000049840	#N/A	#N/A	3.63121	0.000786456
ENSCAFG00000018195	SLC47A1	Solute Carrier Family 47 Member 1	3.62457	0.0286546
ENSCAFG00000002341	HMGCLL1	3-Hydroxymethyl-3-Methylglutaryl-Coa Lyase Like 1	3.61832	0.0125266
ENSCAFG00000030421	NSG2	Neuronal Vesicle Trafficking Associated 2	3.60072	0.000786456
ENSCAFG00000017040	FOS	Fos Proto-Oncogene, Ap-1 Transcription Factor Subunit	3.58529	0.0175308
ENSCAFG00000047708	#N/A	#N/A	3.5654	0.00121475
ENSCAFG00000029738	CACNG7	Calcium Voltage-Gated Channel Auxiliary Subunit Gamma 7	3.56302	0.0157291
ENSCAFG00000000995	SEPTIN3	Septin 3	3.55674	0.0134282
ENSCAFG00000010425	HPCA	Hippocalcin	3.52753	0.00702922
ENSCAFG00000011063	SERINC2	Serine Incorporator 2	3.50476	0.00497983
ENSCAFG00000000354	LTC4S	Leukotriene C4 Synthase	3.45686	0.0125266
ENSCAFG00000001237	PTP4A3	Protein Tyrosine Phosphatase 4A3	3.45512	0.000786456
ENSCAFG00000011905	FITM1	Fat Storage Inducing Transmembrane Protein 1	3.45099	0.00560339
ENSCAFG00000003504	ASTN2	Astrotactin 2	3.43969	0.0193782
ENSCAFG00000008715	STMN4	Stathmin 4	3.43804	0.00560339
ENSCAFG00000025473	CPA4	Carboxypeptidase A4	3.43728	0.00702922
ENSCAFG00000009336	MYBL2	MYB Proto-Oncogene Like 2	3.43668	0.0483664
ENSCAFG00000008613	TROAP	Trophinin Associated Protein	3.41363	0.00271493
ENSCAFG00000001964	SLC10A4	Solute Carrier Family 10 Member 4	3.40657	0.00214286
ENSCAFG00000001188	IP6K3	Inositol Hexakisphosphate Kinase 3	3.39495	0.0362272
ENSCAFG00000005076	ATP2B2	ATPase Plasma Membrane Ca2+ Transporting 2	3.36639	0.00190444
ENSCAFG00000003014	TRIL	TLR4 Interactor With Leucine Rich Repeats	3.3426	0.00121475
ENSCAFG00000030023	MESP1	Mesoderm Posterior Bhlh Transcription Factor 1	3.33857	0.00150413
ENSCAFG00000012593	CENPF	Centromere Protein F	3.3141	0.00214286
ENSCAFG00000016090	TOP2A	DNA Topoisomerase II Alpha	3.2692	0.0030579
ENSCAFG00000029881	SAMD14	Sterile Alpha Motif Domain Containing 14	3.26327	0.0013579
ENSCAFG00000014112	KIF15	Kinesin Family Member 15	3.26299	0.00113177
ENSCAFG00000002645	KCNQ5	Potassium Voltage-Gated Channel Subfamily Q Member 5	3.25228	0.00242366
ENSCAFG00000001745	CHRNA5	Cholinergic Receptor Nicotinic Alpha 5 Subunit	3.24606	0.000786456
ENSCAFG00000008378	ESCO2	Establishment Of Sister Chromatid Cohesion N-Acetyltransferase 2	3.2413	0.00392655
ENSCAFG00000007242	CKAP2L	Cytoskeleton Associated Protein 2 Like	3.22166	0.00291995
ENSCAFG00000011899	HJURP	Holliday Junction Recognition Protein	3.22026	0.00214286
ENSCAFG00000018724	SPAG5	Sperm Associated Antigen 5	3.21507	0.00169196
ENSCAFG00000005846	GCGR	Glucagon Receptor	3.19471	0.0295607
ENSCAFG00000008669	TMEM144	Transmembrane Protein 144	3.19226	0.0013579
ENSCAFG00000008348	TM4SF4	Transmembrane 4 L Six Family Member 4	3.16876	0.0284095
ENSCAFG00000015026	DLGAP5	DLG Associated Protein 5	3.16414	0.00702922
ENSCAFG00000016600	CCNB2	Cyclin B2	3.12343	0.00441037
ENSCAFG00000014812	COL3A1	Collagen Type III Alpha 1 Chain	3.10582	0.0240894
ENSCAFG00000010431	CACNA2D2	Calcium Voltage-Gated Channel Auxiliary Subunit Alpha2 Delta 2	3.10157	0.0193782
ENSCAFG00000007062	BUB1	BUB1 Mitotic Checkpoint Serine/Threonine Kinase	3.10052	0.00674944
ENSCAFG00000016106	CDC6	Cell Division Cycle 6	3.08633	0.00121475
ENSCAFG00000017419	DACH2	Dachshund Family Transcription Factor 2	3.0851	0.0157291
ENSCAFG00000018996	CDH10	Cadherin 10	3.08234	0.00702922
ENSCAFG00000007497	KIF11	Kinesin Family Member 11	3.06677	0.001638
ENSCAFG00000005490	KCNE3	Potassium Voltage-Gated Channel Subfamily E Regulatory Subunit 3	3.06474	0.000786456
ENSCAFG00000008674	RASGRP1	RAS Guanyl Releasing Protein 1	3.06309	0.0400386
ENSCAFG00000008877	BUB1B	BUB1 Mitotic Checkpoint Serine/Threonine Kinase B	3.05372	0.00242366
ENSCAFG00000003156	MYH14	Myosin Heavy Chain 14	3.05223	0.0062792
ENSCAFG00000007407	#N/A	#N/A	3.0422	0.0193782
ENSCAFG00000028531	RPRML	Reprimo Like	3.03428	0.00602664
