# Supplementary material for: Whole transcriptome analysis of canine pheochromocytoma and paraganglioma
Source: Front Vet Sci. 2023 Aug 24;10:1155804. doi: 10.3389/fvets.2023.1155804 (PMC10484483; doi:10.3389/fvets.2023.1155804)
Supplement: Supplementary file 4 [file Table_3.XLSX]

## Sheet: Blad1
Ensembl ID	Gene symbol	Gene name	Log2 fold change	FDR P value
ENSCAFG00000031442	FAM237B	Family with Sequence Similarity 237 Member B	-3.00219	0.000911618
ENSCAFG00000016466	ALDH1A2	Aldehyde Dehydrogenase 1 Family Member A2	-3.01642	0.000786456
ENSCAFG00000009881	ALAS1	5,-Aminolevulinate Synthase 1	-3.01843	0.000863433
ENSCAFG00000012712	EXTL1	Exostosin Like Glycosyltransferase 1	-3.02705	0.000786456
ENSCAFG00000007158	SLC16A12	Solute Carrier Family 16 Member 12	-3.03178	0.00113177
ENSCAFG00000000220	KCNN2	Potassium Calcium-Activated Channel Subfamily N Member 2	-3.0494	0.000786456
ENSCAFG00000014946	#N/A	#N/A	-3.0497	0.000786456
ENSCAFG00000016402	SEL1L3	SEL1L Family Member 3	-3.05366	0.000786456
ENSCAFG00000019926	AIF1L	Allograft Inflammatory Factor 1 Like	-3.05706	0.000801818
ENSCAFG00000017664	SLC14A1	Solute Carrier Family 14 Member 1	-3.05896	0.000801818
ENSCAFG00000014189	ACSBG1	Acyl-Coa Synthetase Bubblegum Family Member 1	-3.06333	0.000786456
ENSCAFG00000013089	PLBD1	Phospholipase B Domain Containing 1	-3.07294	0.000786456
ENSCAFG00000029093	LYPD6	LY6/PLAUR Domain Containing 6	-3.08106	0.00132193
ENSCAFG00000004279	MYO3A	Myosin IIIA	-3.10154	0.000786456
ENSCAFG00000005225	PLB1	Phospholipase B1	-3.10619	0.000801818
ENSCAFG00000013894	SOAT1	Sterol O-Acyltransferase 1	-3.10971	0.000786456
ENSCAFG00000046108	#N/A	#N/A	-3.11206	0.000786456
ENSCAFG00000003978	PGR	Progesterone Receptor	-3.11511	0.00672423
ENSCAFG00000012619	MGST1	Microsomal Glutathione S-Transferase 1	-3.11745	0.000786456
ENSCAFG00000015893	NSUN7	NOP2/Sun RNA Methyltransferase Family Member 7	-3.12412	0.000786456
ENSCAFG00000006968	SCARB1	Scavenger Receptor Class B Member 1	-3.14033	0.000786456
ENSCAFG00000004615	APOC1	Apolipoprotein C1	-3.141	0.000786456
ENSCAFG00000014236	FDX1	Ferredoxin 1	-3.14107	0.000786456
ENSCAFG00000004599	SLC9A3R1	SLC9A3 Regulator 1	-3.1518	0.000786456
ENSCAFG00000019809	#N/A	#N/A	-3.15823	0.000786456
ENSCAFG00000000170	MC2R	Melanocortin 2 Receptor	-3.1712	0.000786456
ENSCAFG00000006126	STAR	Steroidogenic Acute Regulatory Protein	-3.18463	0.000786456
ENSCAFG00000001907	CORIN	Corin, Serine Peptidase	-3.18939	0.00497983
ENSCAFG00000014146	ZNF385B	Zinc Finger Protein 385B	-3.19726	0.000863433
ENSCAFG00000042440	#N/A	#N/A	-3.20636	0.000786456
ENSCAFG00000025002	DPP4	Dipeptidyl Peptidase 4	-3.21908	0.000786456
ENSCAFG00000000712	CYP21A2	Cytochrome P450c21	-3.24599	0.000786456
ENSCAFG00000023086	NR5A1/SF-1	Nuclear Receptor Subfamily 5 Group A Member 1/Steroidogenic Factor 1	-3.27165	0.000786456
ENSCAFG00000012374	FGFR2	Fibroblast Growth Factor Receptor 2	-3.27372	0.000786456
ENSCAFG00000009884	MMRN1	Multimerin 1	-3.28421	0.000786456
ENSCAFG00000012702	SLC30A2	Solute Carrier Family 30 Member 2	-3.28523	0.000911618
ENSCAFG00000014986	FMO2	Flavin Containing Dimethylaniline Monoxygenase 2	-3.31766	0.000786456
ENSCAFG00000010719	SEMA3B	Semaphorin 3B	-3.3213	0.000786456
ENSCAFG00000011840	SYT12	Synaptotagmin 12	-3.3757	0.000786456
ENSCAFG00000004464	SDK2	Sidekick Cell Adhesion Molecule 2	-3.38265	0.000786456
ENSCAFG00000017539	LDLR	Low Density Lipoprotein Receptor	-3.40088	0.000786456
ENSCAFG00000017050	ACSF2	Acyl-Coa Synthetase Family Member 2	-3.4054	0.000786456
ENSCAFG00000018767	SPEF2	Sperm Flagellar 2	-3.41236	0.000786456
ENSCAFG00000017888	CYP11A1	Cytochrome P450 Family 11 Subfamily A Member 1	-3.42361	0.000786456
ENSCAFG00000018799	IGSF1	Immunoglobulin Superfamily Member 1	-3.44102	0.000786456
ENSCAFG00000029038	#N/A	#N/A	-3.44196	0.000911618
ENSCAFG00000000493	OSR2	Odd-Skipped Related Transciption Factor 2	-3.4802	0.000786456
ENSCAFG00000006409	SH3RF2	SH3 Domain Containing Ring Finger 2	-3.49537	0.000801818
ENSCAFG00000043001	#N/A	#N/A	-3.4984	0.000921736
ENSCAFG00000046266	#N/A	#N/A	-3.53071	0.000786456
ENSCAFG00000015653	INHA	Inhibin Subunit Alpha	-3.53863	0.000786456
ENSCAFG00000031682	#N/A	#N/A	-3.54932	0.000786456
ENSCAFG00000008888	MRAP	Melanocortin 2 Receptor Accessory Protein	-3.61966	0.000786456
ENSCAFG00000004381	GRM5	Glutamate Metabotropic Receptor 5	-3.62592	0.000786456
ENSCAFG00000000958	GJA1	Gap Junction Protein Alpha 1	-3.63357	0.000786456
ENSCAFG00000047156	#N/A	#N/A	-3.68045	0.000786456
ENSCAFG00000030126	CRH	Corticotropin Releasing Hormone	-3.68858	0.000786456
ENSCAFG00000011857	SLAMF9	SLAM Family Member 9	-3.73897	0.00150413
ENSCAFG00000029984	ZFP92?		-3.76441	0.000786456
ENSCAFG00000000865	ENPP2	Ectonucleotide Pyrophosphatase/Phosphodiesterase 2	-3.788	0.000786456
ENSCAFG00000003579	GREB1	Growth Regulating Estrogen Receptor Binding 1	-3.83255	0.000911618
ENSCAFG00000019992	OLFM3	Olfactomedin 3	-3.8434	0.000786456
ENSCAFG00000000093	CCBE1	Collagen And Calcium Binding EGF Domains 1	-3.85685	0.000786456
ENSCAFG00000037329	#N/A	#N/A	-3.87323	0.000786456
ENSCAFG00000018782	PRLR	Prolactin Receptor	-3.92122	0.000786456
ENSCAFG00000005554	ENPP7	Ectonucleotide Pyrophosphatase/Phosphodiesterase 7	-3.93626	0.000786456
ENSCAFG00000006170	SERTM1	Serine Rich and Transmembrane Domain Containing 1	-3.96711	0.000786456
ENSCAFG00000047570	#N/A	#N/A	-3.97747	0.00113177
ENSCAFG00000023258	ERBB4	Erb-B2 Receptor Tyrosine Kinase 4	-4.01793	0.000786456
ENSCAFG00000008324	CP	Ceruloplasmin	-4.06046	0.000786456
ENSCAFG00000015890	UNC13C	Unc-13 Homolog C	-4.15219	0.000786456
ENSCAFG00000023388	UCN	Urocortin	-4.2232	0.00190444
ENSCAFG00000008440	FGG	Fibrinogen Gamma Chain	-4.33374	0.00785715
ENSCAFG00000007774	CELA1	Chymotrypsin Like Elastase 1	-4.34277	0.000863433
ENSCAFG00000018002	KLHL14	Kelch Like Family Member 14	-4.51944	0.000786456
ENSCAFG00000007029	#N/A	#N/A	-4.71921	0.000786456
ENSCAFG00000006437	OXT	Oxytocin/Neurophysin I Prepropeptide	-4.73521	0.000786456
ENSCAFG00000003887	APOB	Apolipoprotein B	-4.743	0.000786456
ENSCAFG00000008591	TDO2	Tryptophan 2,3-Dioxygenase	-4.99696	0.00505603
ENSCAFG00000001623	SLC24A2	Solute Carrier Family 24 (Sodium/Potassium/Calcium Exchanger), Member 2	-5.74513	0.000786456
ENSCAFG00000031950	CARTPT	Cocaine- And Amphetamine-Regulated Transcript Protein	-5.8276	0.000786456
ENSCAFG00000019126	CREB3L3	cAMP Responsive Element Binding Protein 3-Like 3	-6.35661	0.000786456
ENSCAFG00000048329	#N/A	#N/A	-6.93174	0.000786456
