# Supplementary material for: Whole transcriptome analysis of canine pheochromocytoma and paraganglioma
Source: Front Vet Sci. 2023 Aug 24;10:1155804. doi: 10.3389/fvets.2023.1155804 (PMC10484483; doi:10.3389/fvets.2023.1155804)
Supplement: Supplementary file 5 [file Table_4.XLSX]

## Sheet: Blad1
Ensembl ID	Gene symbol	Gene name	Log2 fold change	FDR P value
ENSCAFG00000005036	DPP6	Dipeptidyl Peptidase Like 6	5.58785	0.0908292
ENSCAFG00000018449	ISL1	ISL LIM Homeobox 1	5.06094	0.0835178
ENSCAFG00000003526	BRINP1	BMP/Retinoic Acid Inducible Neural Specific 1	4.89353	0.0699386
ENSCAFG00000003369	PTN	Pleiotrophin	4.6215	0.0699386
ENSCAFG00000028604	VSTM2L	V-Set And Transmembrane Domain Containing 2 Like	3.39073	0.0699386
ENSCAFG00000014616	COMP	Cartilage Oligomeric Matrix Protein	3.34767	0.0699386
ENSCAFG00000009354	TOX2	Tox High Mobility Group Box Family Member 2	3.32522	0.0699386
ENSCAFG00000009385	CHST1	Carbohydrate Sulfotransferase 1	3.21682	0.0908292
ENSCAFG00000001178	COL22A1	Collagen Type XXII Alpha 1 Chain	3.01421	0.0908292
ENSCAFG00000008869	TGM2	Transglutaminase 2	-3.0027	0.0835178
ENSCAFG00000005212	FOSL2	FOS Like 2, AP-1 Transcription Factor Subunit	-3.20072	0.0699386
ENSCAFG00000008467	EDIL3	EGF Like Repeats And Discoidin Domains 3	-3.25938	0.0699386
ENSCAFG00000016481	STAC2	SH3 And Cysteine Rich Domain 2	-3.50202	0.0699386
ENSCAFG00000002919	EFEMP1	EGF Containing Fibulin Extracellular Matrix Protein 1	-3.85332	0.0835178
ENSCAFG00000004615	APOC1	Apolipoprotein C1	-3.99196	0.0699386
ENSCAFG00000012374	FGFR2	Fibroblast Growth Factor Receptor 2	-4.1826	0.0699386
ENSCAFG00000010290	CFH	Complement Factor H	-4.60888	0.0699386
ENSCAFG00000007893	RBP4	Retinol Binding Protein 4	-4.74474	0.0699386
ENSCAFG00000025533	ITIH4	Inter-Alpha-Trypsin Inhibitor Heavy Chain 4	-4.80205	0.0699386
ENSCAFG00000014189	ACSBG1	Acyl-Coa Synthetase Bubblegum Family Member 1	-5.0852	0.0908292
ENSCAFG00000015159	JAK3	Janus Kinase 3	-5.13532	0.0699386
ENSCAFG00000023086	NR5A1/SF-1	Nuclear Receptor Subfamily 5 Group A Member 1/Steroidogenic Factor 1	-5.15505	0.0699386
ENSCAFG00000000865	ENPP2	Ectonucleotide Pyrophosphatase/Phosphodiesterase 2	-5.56524	0.0699386
ENSCAFG00000020362	HSD11B2	Hydroxysteroid 11-Beta Dehydrogenase 2	-5.71551	0.0908292
ENSCAFG00000031682	GSTA2	Glutathione S-Transferase A2	-5.74846	0.0699386
ENSCAFG00000017950	LMAN1L	Lectin, Mannose Binding 1 Like	-6.3414	0.0699386
ENSCAFG00000010039	HSD3B2	Hydroxy-Delta-5-Steroid Dehydrogenase, 3 Beta- And Steroid Delta-Isomerase 2	-6.80496	0.0699386
ENSCAFG00000010279	CYP17A1	Cytochrome P450 Family 17 Subfamily A Member 1	-6.82052	0.0699386
ENSCAFG00000000712	CYP21A2	Cytochrome P450c21	-6.84111	0.0699386
ENSCAFG00000017888	CYP11A1	Cytochrome P450 Family 11 Subfamily A Member 1	-7.03097	0.0699386
ENSCAFG00000001285	CYP11B2	Cytochrome P450 Family 11 Subfamily B Member 2	-7.29341	0.0699386
ENSCAFG00000016269	NWD2	NACHT and WD Repeat Domain Containing 2	-7.84407	0.0699386
ENSCAFG00000013466	LRRC15	Leucine Rich Repeat Containing 15	-8.63778	0.0699386
